# Supplementary material for: Novel Biological-Based Strategy for Synthesis of Green Nanochitosan and Copper-Chitosan Nanocomposites: Promising Antibacterial and Hematological Agents
Source: Nanomaterials (Basel). 2024 Jun 28;14(13):1111. doi: 10.3390/nano14131111 (PMC11243605; doi:10.3390/nano14131111)
Supplement: Supplementary file 1 [file nanomaterials-14-01111-s001.zip]

Archive with 1 entries (1 files):
- nanomaterials-3054255-supplementary.pdf
